# Supplementary material for: Genetic Variation in Disease Resistance Against White Spot Syndrome Virus (WSSV) in Liptopenaeus vannamei
Source: Front Genet. 2019 Mar 28;10:264. doi: 10.3389/fgene.2019.00264 (PMC6447704; doi:10.3389/fgene.2019.00264)
Supplement: Supplementary file 1 [file Data_Sheet_1.zip]

Archive with 3 entries (3 files):
- Supplementary Files 3/Supplementary Figure F1.docx
- Supplementary Files 3/Supplementary Figure F2.docx
- Supplementary Files 3/Supplementary Table S1.docx
